# Supplementary material for: Efficacy and safety of upadacitinib in the treatment of moderate-to-severe atopic dermatitis: A systematic review
Source: PLoS One. 2024 Jul 26;19(7):e0306463. doi: 10.1371/journal.pone.0306463 (PMC11280219; doi:10.1371/journal.pone.0306463)
Supplement: S1 Data — (XLSX) [file pone.0306463.s004.xlsx]

## Sheet: The characteristics of Baseline
Study (years)	Phase	Number	Female	Male	Ages eligible for study	Mean±sd	Intervening measure	Treatment	Baseline EASI score
Guttman YE (2020)	Phase IIb	42	12	30	18 Years to 75 Years	38.5±15.24	Upadacitinib 15 mg QD	16 Week	31.40±12.26
		42	20	22		39.9±15.77	Upadacitinib 30 mg QD	16 Week	28.15±11.62
		41	17	24		39.9±17.52	Placebo	16 Week	32.62±14.49
Katoh N (2023)	Phase III	91	23	68	12 Years to 75 Years	35.9±13.2	Upadacitinib 15 mg QD	16 Week	34.2±14.1
		91	22	69		34.7±12.7	Upadacitinib 30 mg QD	16 Week	36.1±14.4
		90	16	74		36.3±12.6	Placebo	16 Week	34.4±13.0
Silverberg JI (2022)	Phase III	321	131	190	12 Years to 75 Years	31.3±12.02	Upadacitinib 15 mg QD	16 Week	29.03±11.93
		320	120	200		34.0±13.40	Upadacitinib 30 mg QD	16 Week	29.68±12.00
		327	137	190		32.9±12.69	Placebo	16 Week	30.06±12.86
Simpson EL (2022)	Phase III	301	140	161	12 Years to 75 Years	31.7±13.65	Upadacitinib 15 mg QD	16 Week	28.65±11.63
		309	129	180		32.5±13.77	Upadacitinib 30 mg QD	16 Week	29.61±12.03
		302	139	163		31.9±12.64	Placebo	16 Week	28.74±11.87
Thyssen JP (2023)	Phase III	303	137	166	12 Years to 75 Years	32.7±14.80	Upadacitinib 15 mg QD	16 Week	30.34±12.65
		307	146	161		32.3±13.49	Upadacitinib 30 mg QD	16 Week	29.06±12.27
		302	147	155		33.1±12.94	Placebo	16 Week	28.39±12.08

## Sheet: EASI-75%
Study (years)	Intervening measure	Events	Totals
Guttman YE (2020)	Upadacitinib 15 mg QD	22	42
	Upadacitinib 30 mg QD	29	42
	Placebo	4	41
Katoh N (2023)	Upadacitinib 15 mg QD	57	89
	Upadacitinib 30 mg QD	69	88
	Placebo	14	87
Silverberg JI (2022)	Upadacitinib 15 mg QD	194	300
	Upadacitinib 30 mg QD	229	297
	Placebo	80	304
Simpson EL (2022)	Upadacitinib 15 mg QD	166	276
	Upadacitinib 30 mg QD	206	282
	Placebo	37	278
Thyssen JP (2023)	Upadacitinib 15 mg QD	196	281
	Upadacitinib 30 mg QD	227	285
	Placebo	46	281

## Sheet: IGA 0 1
Study (years)	Intervening measure	Events	Totals
Guttman YE (2020)	Upadacitinib 15 mg QD	13	42
	Upadacitinib 30 mg QD	21	42
	Placebo	1	41
Katoh N (2023)	Upadacitinib 15 mg QD	36	89
	Upadacitinib 30 mg QD	41	88
	Placebo	5	87
Silverberg JI (2022)	Upadacitinib 15 mg QD	119	300
	Upadacitinib 30 mg QD	174	297
	Placebo	33	304
Simpson EL (2022)	Upadacitinib 15 mg QD	107	276
	Upadacitinib 30 mg QD	147	282
	Placebo	13	278
Thyssen JP (2023)	Upadacitinib 15 mg QD	135	281
	Upadacitinib 30 mg QD	177	285
	Placebo	24	281

## Sheet: NRS ≥ 4
Study (years)	Intervening measure	Events	Totals
Guttman YE (2020)	Upadacitinib 15 mg QD	19	32
	Upadacitinib 30 mg QD	19	36
	Placebo	2	35
Katoh N (2023)	Upadacitinib 15 mg QD	36	85
	Upadacitinib 30 mg QD	43	89
	Placebo	10	87
Silverberg JI (2022)	Upadacitinib 15 mg QD	149	288
	Upadacitinib 30 mg QD	186	291
	Placebo	44	294
Simpson EL (2022)	Upadacitinib 15 mg QD	113	270
	Upadacitinib 30 mg QD	167	280
	Placebo	25	274
Thyssen JP (2023)	Upadacitinib 15 mg QD	143	274
	Upadacitinib 30 mg QD	168	280
	Placebo	32	272

## Sheet: AE
Study (years)	Intervening measure	Events	Totals
Guttman YE (2020)	Upadacitinib 15 mg QD	17	42
	Upadacitinib 30 mg QD	21	42
	Placebo	15	40
Katoh N (2023)	Upadacitinib 15 mg QD	40	91
	Upadacitinib 30 mg QD	44	91
	Placebo	29	90
Silverberg JI (2022)	Upadacitinib 15 mg QD	135	321
	Upadacitinib 30 mg QD	155	320
	Placebo	120	306
Simpson EL (2022)	Upadacitinib 15 mg QD	99	301
	Upadacitinib 30 mg QD	119	309
	Placebo	67	302
Thyssen JP (2023)	Upadacitinib 15 mg QD	86	303
	Upadacitinib 30 mg QD	127	307
	Placebo	77	302

## Sheet: SAE
Study (years)	Intervening measure	Events	Totals
Guttman YE (2020)	Upadacitinib 15 mg QD	1	42
	Upadacitinib 30 mg QD	0	42
	Placebo	1	40
Katoh N (2023)	Upadacitinib 15 mg QD	1	91
	Upadacitinib 30 mg QD	1	91
	Placebo	1	90
Silverberg JI (2022)	Upadacitinib 15 mg QD	8	321
	Upadacitinib 30 mg QD	4	320
	Placebo	9	306
Simpson EL (2022)	Upadacitinib 15 mg QD	5	301
	Upadacitinib 30 mg QD	7	309
	Placebo	9	302
Thyssen JP (2023)	Upadacitinib 15 mg QD	6	303
	Upadacitinib 30 mg QD	8	307
	Placebo	8	302

## Sheet: Withdrawal Rate due to AE
Study (years)	Intervening measure	Events	Totals
Guttman YE (2020)	Upadacitinib 15 mg QD	2	42
	Upadacitinib 30 mg QD	4	42
	Placebo	3	41
Katoh N (2023)	Upadacitinib 15 mg QD	3	91
	Upadacitinib 30 mg QD	4	91
	Placebo	2	90
Silverberg JI (2022)	Upadacitinib 15 mg QD	4	321
	Upadacitinib 30 mg QD	4	320
	Placebo	7	327
Simpson EL (2022)	Upadacitinib 15 mg QD	11	301
	Upadacitinib 30 mg QD	7	309
	Placebo	12	302
Thyssen JP (2023)	Upadacitinib 15 mg QD	4	303
	Upadacitinib 30 mg QD	12	307
	Placebo	12	302

## Sheet: Other efficacy measures
EASI-90%					EASI-100%					24h NRS ≥ 4					EASI baseline score						NRS baseline score						SCORAD baseline score
Study (years)	Intervening measure	Events	Totals		Study (years)	Intervening measure	Events	Totals		Study (years)	Intervening measure	Events	Totals		Study (years)	Intervening measure	Mean	SD	Totals		Study (years)	Intervening measure	Mean	SD	Totals		Study (years)	Intervening measure	Mean	SD	Totals
Guttman YE (2020)	Upadacitinib 15 mg QD	11	42		Silverberg JI (2022)	Upadacitinib 15 mg QD	36	300		Katoh N (2023)	Upadacitinib 15 mg QD	11	91		Guttman YE (2020)	Upadacitinib 15 mg QD	-61.7	6.12	42		Guttman YE (2020)	Upadacitinib 15 mg QD	-48	8.08	37		Guttman YE (2020)	Upadacitinib 15 mg QD	-46.9	5.82	36
	Upadacitinib 30 mg QD	21	42			Upadacitinib 30 mg QD	67	297			Upadacitinib 30 mg QD	16	91			Upadacitinib 30 mg QD	-74.4	6.13	42			Upadacitinib 30 mg QD	-68.9	7.79	42			Upadacitinib 30 mg QD	-60.4	5.65	40
	Placebo	1	41			Placebo	4	304			Placebo	0	90			Placebo	-23	6.42	39			Placebo	-9.7	8.3	37			Placebo	-12.4	5.97	33
Katoh N (2023)	Upadacitinib 15 mg QD	37	89		Simpson EL (2022)	Upadacitinib 15 mg QD	39	276		Silverberg JI (2022)	Upadacitinib 15 mg QD	35	288		Silverberg JI (2022)	Upadacitinib 15 mg QD	-77.99	3.89	275		Silverberg JI (2022)	Upadacitinib 15 mg QD	-58.14	6.09	260		Simpson EL (2022)	Upadacitinib 15 mg QD	-57.9	3.93	245
	Upadacitinib 30 mg QD	42	88			Upadacitinib 30 mg QD	53	282			Upadacitinib 30 mg QD	56	291			Upadacitinib 30 mg QD	-87.31	3.9	276			Upadacitinib 30 mg QD	-66.85	6.13	247			Upadacitinib 30 mg QD	-68.44	4	241
	Placebo	6	87			Placebo	2	278			Placebo	7	294			Placebo	-45.86	4.23	206			Placebo	-25.07	6.58	184			Placebo	-28.43	4.91	136
Silverberg JI (2022)	Upadacitinib 15 mg QD	128	300		Thyssen JP (2023)	Upadacitinib 15 mg QD	47	281		Simpson EL (2022)	Upadacitinib 15 mg QD	20	270		Simpson EL (2022)	Upadacitinib 15 mg QD	-74.13	4.31	246		Simpson EL (2022)	Upadacitinib 15 mg QD	-51.2	4.59	224		Thyssen JP (2023)	Upadacitinib 15 mg QD	-65.71	3.48	239
	Upadacitinib 30 mg QD	187	297			Upadacitinib 30 mg QD	77	285			Upadacitinib 30 mg QD	44	280			Upadacitinib 30 mg QD	-84.65	4.28	250			Upadacitinib 30 mg QD	-66.49	4.53	235			Upadacitinib 30 mg QD	-73.07	3.39	253
	Placebo	40	304			Placebo	5	281			Placebo	2	274			Placebo	-34.51	5.09	142			Placebo	-17.04	5.35	119			Placebo	-32.68	4.57	125
Simpson EL (2022)	Upadacitinib 15 mg QD	117	276							Thyssen JP (2023)	Upadacitinib 15 mg QD	41	274		Thyssen JP (2023)	Upadacitinib 15 mg QD	-80.24	3.75	225		Thyssen JP (2023)	Upadacitinib 15 mg QD	-62.79	8.8	225
	Upadacitinib 30 mg QD	165	282								Upadacitinib 30 mg QD	55	280			Upadacitinib 30 mg QD	-87.74	3.68	236			Upadacitinib 30 mg QD	-72.04	8.65	236
	Placebo	15	278								Placebo	1	272			Placebo	-40.71	4.48	128			Placebo	-26.06	10.6	123
Thyssen JP (2023)	Upadacitinib 15 mg QD	149	281
	Upadacitinib 30 mg QD	188	285
	Placebo	23	281

## Sheet: Other safety measures
Blood Creatine Phosphokinase Increased					Acne					Headache					Serious infection
Study (years)	Intervening measure	Events	Totals		Study (years)	Intervening measure	Events	Totals		Study (years)	Intervening measure	Events	Totals		Study (years)	Intervening measure	Events	Totals
Guttman YE (2020)	Upadacitinib 15 mg QD	3	42		Guttman YE (2020)	Upadacitinib 15 mg QD	2	42		Guttman YE (2020)	Upadacitinib 15 mg QD	3	42		Guttman YE (2020)	Upadacitinib 15 mg QD	1	42
	Upadacitinib 30 mg QD	4	42			Upadacitinib 30 mg QD	6	42			Upadacitinib 30 mg QD	4	42			Upadacitinib 30 mg QD	0	42
	Placebo	2	41			Placebo	1	41			Placebo	1	41			Placebo	0	41
Katoh N (2023)	Upadacitinib 15 mg QD	1	91		Katoh N (2023)	Upadacitinib 15 mg QD	12	91		Katoh N (2023)	Upadacitinib 15 mg QD	1	91		Katoh N (2023)	Upadacitinib 15 mg QD	0	91
	Upadacitinib 30 mg QD	3	91			Upadacitinib 30 mg QD	18	91			Upadacitinib 30 mg QD	1	91			Upadacitinib 30 mg QD	0	91
	Placebo	0	90			Placebo	5	90			Placebo	2	90			Placebo	0	90
Silverberg JI (2022)	Upadacitinib 15 mg QD	13	321		Silverberg JI (2022)	Upadacitinib 15 mg QD	33	321		Silverberg JI (2022)	Upadacitinib 15 mg QD	16	321		Silverberg JI (2022)	Upadacitinib 15 mg QD	3	321
	Upadacitinib 30 mg QD	19	320			Upadacitinib 30 mg QD	45	320			Upadacitinib 30 mg QD	15	320			Upadacitinib 30 mg QD	0	320
	Placebo	8	327			Placebo	7	327			Placebo	16	327			Placebo	4	327
Simpson EL (2022)	Upadacitinib 15 mg QD	11	301		Simpson EL (2022)	Upadacitinib 15 mg QD	37	301		Simpson EL (2022)	Upadacitinib 15 mg QD	20	301		Simpson EL (2022)	Upadacitinib 15 mg QD	1	301
	Upadacitinib 30 mg QD	16	309			Upadacitinib 30 mg QD	47	309			Upadacitinib 30 mg QD	21	309			Upadacitinib 30 mg QD	2	309
	Placebo	5	302			Placebo	7	302			Placebo	12	302			Placebo	3	302
Thyssen JP (2023)	Upadacitinib 15 mg QD	17	303		Thyssen JP (2023)	Upadacitinib 15 mg QD	21	303		Thyssen JP (2023)	Upadacitinib 15 mg QD	17	303		Thyssen JP (2023)	Upadacitinib 15 mg QD	2	303
	Upadacitinib 30 mg QD	16	307			Upadacitinib 30 mg QD	50	307			Upadacitinib 30 mg QD	20	307			Upadacitinib 30 mg QD	2	307
	Placebo	7	302			Placebo	7	302			Placebo	12	302			Placebo	0	302
Cancer					Allergic dermatitis					Upper respiratory tract infection					Nasopharyngitis
Study (years)	Intervening measure	Events	Totals		Study (years)	Intervening measure	Events	Totals		Study (years)	Intervening measure	Events	Totals		Study (years)	Intervening measure	Events	Totals
Guttman YE (2020)	Upadacitinib 15 mg QD	0	42		Guttman YE (2020)	Upadacitinib 15 mg QD	2	42		Guttman YE (2020)	Upadacitinib 15 mg QD	5	42		Guttman YE (2020)	Upadacitinib 15 mg QD	4	42
	Upadacitinib 30 mg QD	0	42			Upadacitinib 30 mg QD	3	42			Upadacitinib 30 mg QD	7	42			Upadacitinib 30 mg QD	3	42
	Placebo	0	41			Placebo	2	41			Placebo	4	41			Placebo	1	41
Katoh N (2023)	Upadacitinib 15 mg QD	0	91		Katoh N (2023)	Upadacitinib 15 mg QD	3	91		Katoh N (2023)	Upadacitinib 15 mg QD	1	91		Katoh N (2023)	Upadacitinib 15 mg QD	12	91
	Upadacitinib 30 mg QD	0	91			Upadacitinib 30 mg QD	0	91			Upadacitinib 30 mg QD	2	91			Upadacitinib 30 mg QD	14	91
	Placebo	0	90			Placebo	3	90			Placebo	1	90			Placebo	14	90
Silverberg JI (2022)	Upadacitinib 15 mg QD	0	321		Silverberg JI (2022)	Upadacitinib 15 mg QD	11	321		Silverberg JI (2022)	Upadacitinib 15 mg QD	21	321		Silverberg JI (2022)	Upadacitinib 15 mg QD	37	321
	Upadacitinib 30 mg QD	1	320			Upadacitinib 30 mg QD	2	320			Upadacitinib 30 mg QD	23	320			Upadacitinib 30 mg QD	40	320
	Placebo	0	327			Placebo	22	327			Placebo	22	327			Placebo	34	327
Simpson EL (2022)	Upadacitinib 15 mg QD	2	301		Simpson EL (2022)	Upadacitinib 15 mg QD	8	301		Simpson EL (2022)	Upadacitinib 15 mg QD	19	301		Simpson EL (2022)	Upadacitinib 15 mg QD	16	301
	Upadacitinib 30 mg QD	2	309			Upadacitinib 30 mg QD	3	309			Upadacitinib 30 mg QD	17	309			Upadacitinib 30 mg QD	18	309
	Placebo	0	302			Placebo	25	302			Placebo	12	302			Placebo	13	302
Thyssen JP (2023)	Upadacitinib 15 mg QD	0	303		Thyssen JP (2023)	Upadacitinib 15 mg QD	9	303		Thyssen JP (2023)	Upadacitinib 15 mg QD	25	303		Thyssen JP (2023)	Upadacitinib 15 mg QD	22	303
	Upadacitinib 30 mg QD	2	307			Upadacitinib 30 mg QD	5	307			Upadacitinib 30 mg QD	39	307			Upadacitinib 30 mg QD	33	307
	Placebo	0	302			Placebo	24	302			Placebo	22	302			Placebo	16	302
